# Supplementary material for: The Novel Oomycide Oxathiapiprolin Inhibits All Stages in the Asexual Life Cycle of Pseudoperonospora cubensis - Causal Agent of Cucurbit Downy Mildew
Source: PLoS One. 2015 Oct 9;10(10):e0140015. doi: 10.1371/journal.pone.0140015 (PMC4599937; doi:10.1371/journal.pone.0140015)
Supplement: S1 File — (XLSX) [file pone.0140015.s001.xlsx]

## Sheet: Sheet1
7.7.2015
oxa via root of cucumber
plants at coty stage very nice. Apply 1 ml of oxa 100 around the stem base.
apply 5 ml water after 6h and agint at 24h. Incubate at 20 or 25.
8.7.2015 inic with c/5/3 after 1 day
15.7.2015	8dpi read							0-4	0-4				1st leaf	1st leaf
		Control		oxa									lesions	lesions
		cotyledons	1st leaf	cotyledons	1st leaf			cotyledons					Control	Oxa
	plant	0-4	lesions	0-4	lesions			Control	Oxa			mean	48.75	0
	1	4	30	0	0		mean	3.875	0			sd	28.954	0
	2	4	100	0	0		sd	0.341565	0
	3	4	50	0	0
	4	4	100	0	0
	5	4	50	0	0
	6	4	10	0	0
	7	4	40	0	0			96.9
	8	4	10	0	0			8.5
	9	4	30	0	0
	10	4	50	0	0
	11	4	40	0	0
	12	4	50	0	0
	13	4	20	0	0
	14	3	50	0	0
	15	3	100	0	0
	16	4	50	0	0
	mean	3.875	48.75	0	0
	sd	0.341565	28.954	0	0
16.70.2015 plants re-inoculated at 2 leaf stage					new plants served as CK
21.7.2015	no infection in treted plants . Many lesions in ck.
