# Supplementary material for: The Novel Oomycide Oxathiapiprolin Inhibits All Stages in the Asexual Life Cycle of Pseudoperonospora cubensis - Causal Agent of Cucurbit Downy Mildew
Source: PLoS One. 2015 Oct 9;10(10):e0140015. doi: 10.1371/journal.pone.0140015 (PMC4599937; doi:10.1371/journal.pone.0140015)
Supplement: S2 File — (XLSX) [file pone.0140015.s002.xlsx]

## Sheet: Sheet1
18.3.2015
															30.3..2015	other isolates and hosts in 9 cm dishes
Oxa DuPont on various pathotypes f P cubensis																	leasions per leaf
Detached leaves spray and inoc lower surface .preventive.															isolates tested	host	Ck	0.0001
n=3															23	C	20	0
				Cucumber, 83C			Squash, 198B			Pumpkin, P3					66	C	20	0
		Oxa., ppm	Lesions	Size, mm	Sporulation	Lesions	Size, mm	Sporulation	Lesions	Size, mm	Sporulation				97	C	12	0
		0	20±0	20±4	2.5±0.5	20±0	20±3	2.5±0.5	18±2	15±3	2±0.5				lag 2	D	20	0
		0.0001	15±2	5±2	0	15±3	2±1	0	1±1	2±1	0				Angola	D	20	0
		0.001	0	0	0	0	0	0	0	0	0				D3	D	20	0
		0.01	0	0	0	0	0	0	0	0	0				Lufa 1	Luffa	20	0
		0.1	0	0	0	0	0	0	0	0	0				Lag 2	Lagenaria	15	0
		1	0	0	0	0	0	0	0	0	0				B1	B	15	0
				Butternut gourd, D3			Watermelon, snake-3			Luffa, Luf-2
		Oxa., ppm	Lesions	Size, mm	Sporulation	Lesions	Size, mm	Sporulation	Lesions	Size, mm	Sporulation
		0	20±0	10±2	1±0.2	15±3	15±4	1±0.3	20±0	20±2	1±0.2
		0.0001	0	0	0	2±1	7±2	0	10±3	1±1	0
		0.001	0	0	0	5	2	0	0	0	0
		0.01	0	0	0	0	0	0	0	0	0
		0.1	0	0	0	0	0	0	0	0	0
		1	0	0	0	0	0	0	0	0	0
				Lagenaria, Lag-2			Melon, 228-m
		Oxa., ppm	Lesions	Size, mm	Sporulation	Lesions	Size, mm	Sporulation
		0	15±0	10±2	1±0.2	20±5	21±4	2.5±0.5
		0.0001	0	0	0	2±1	5±2	0				.
		0.001	0	0	0	5	2	0
		0.01	0	0	0	0	0	0
		0.1	0	0	0	0	0	0
		1	0	0	0	0	0	0
				Cucumber			Squash
		Oxa., ppm	Lesions	Size, mm	Sporulation	Lesions	Size, mm	Sporulation
		0	20±0	20±4	2.5±0.5	20±0	20±3	2.5±0.5
		0.0001	15±0	5±2	0	15±3	2±1	0
		0.001	0	0	0	0	0	0
		0.01	0	0	0	0	0	0
		0.1	0	0	0	0	0	0
		1	0	0	0	0	0	0
				Watermelon			Pumpkin
		Oxa., ppm	Lesions	Size, mm	Sporulation	Lesions	Size, mm	Sporulation
		0	15±3	15±4	1±0.3	18±2	20±3	2±0.5
		0.0001	2±1	7±2	0	1±1	2±1	0
		0.001	5	2	0	0	0	0
		0.01	0	0	0	0	0	0
		0.1	0	0	0	0	0	0
		1	0	0	0	0	0	0
				Luffa
		Oxa., ppm	Lesions	Size, mm	Sporulation
		0	20±0	20±2	1±0.2
		0.0001	10±3	1±1	0
		0.001	0	0	0
		0.01	0	0	0
		0.1	0	0	0
		1	0	0	0
16.3.2015
same exp with OxaCHT
			Dalorit, 98B		Dalorit, dal4		Dalorit, 198B		Watermelon, snake 3
	OxaCHT., ppm		Lesions	Sporulation	Lesions	Sporulation	Lesions	Sporulation	Lesions	Sporulation
		0	20	1	20	3	20	1	20	2
		0.001	15	1	20	2	20	1	15	1
		0.01	2	0	7	0.5	3	0.5	1	0
		0.1	1	0	1	0.5	0	0	5	0
		1	1	0	0	0	0	0	0	0
		10	0	0	0	0	0	0	0	0
		100	0	0	0	0	0	0	0	0
