# Supplementary material for: The Novel Oomycide Oxathiapiprolin Inhibits All Stages in the Asexual Life Cycle of Pseudoperonospora cubensis - Causal Agent of Cucurbit Downy Mildew
Source: PLoS One. 2015 Oct 9;10(10):e0140015. doi: 10.1371/journal.pone.0140015 (PMC4599937; doi:10.1371/journal.pone.0140015)
Supplement: S3 File — (XLSX) [file pone.0140015.s003.xlsx]

## Sheet: Sheet1
25.5.2015			preventive
Translaminar efficacy of Oxa DuPont				detached leaves
cucumber Nad isolate Germany 1				15 drops 20 ul per leaf
n=2
read 7 dpi	31.5..2015
			lesions per leaf
spray		upper	upper	lower	lower
inoculate		upper	lower	lower	upper
	0	15	15	15	15
	0.0001	0	10	0	8
	0.001	0	2	0	1.5
	0.01	0	2	0	3.5
	0.1	0	0.5	0	2.5
	1	0	0.5	0	1.5
			Mean lesion size, mm
spray		upper	upper	lower	lower
inoculate		upper	lower	lower	upper
	0	21	25	25.5	25
	0.0001	0	4	0	4.5
	0.001	0	2.5	0	1.5
	0.01	0	2.5	0	3
	0.1	0	0.5	0	2.5
	1	0	0.5	0	1.5
8.6.2015
read 14 dpi 0.0001 ppm only
			rep 1					rep 2
			lesion size, mm					lesion size, mm				fig 10
		upper	upper	lower	lower		upper	upper	lower	lower
		upper	lower	lower	upper		upper	lower	lower	upper
		0	0	0	15	1	0	4	0	2
		0	0	0	4	2	0	4	0	2
		0	5	0	4	3	0	4	0	20
		0	5	0	4	4	0	4	0	10
		0	5	0	4	5	0	4	0	10
		0	5	0	3	6	0	5	0	10
		0	5	0	3	7	0	5	0	7
		0	5	0	2	8	0	5	0	7
		0	5	0	2	9	0	5	0	5
		0	6	0	0	10	0	6	0	3
		0	6	0	0	11	0	6	0	3
		0	7	0	0	12	0	6	0	3
		0	7	0	0	13	0	7	0	3
		0	15	0	0	14	0	7	0	3
		0	15	0	0	15	0	0	0	0
	mean	0	6.06667	0	2.73333		0	4.8	0	5.86667
	sd	0	4.02437	0	3.67816		0	1.64114	0	4.89716
	mean of 2 replicates
			lesion size, mm
		upper	upper	lower	lower				lesion size, mm
		upper	lower	lower	upper			upper/upper	upper/lower	lower/lower	lower/upper
		0	6.06667	0	2.73333		mean	0	5.43333	0	4.3
		0	4.8	0	5.86667		sd	0	0.895669	0	2.2156
	mean	0	5.43333	0	4.3
	sd	0	0.895669	0	2.2156
			lesion number
		upper	upper	lower	lower
		upper	lower	lower	upper			upper/upper	upper/lower	lower/lower	lower/upper
	rep 1	0	13	0	9		mean	0	13.5	0	11.5
	rep 2	0	14	0	14		sd	0	0.707107	0	3.53553
	mean	0	13.5	0	11.5
	sd	0	0.707107	0	3.53553
