# Supplementary material for: The Novel Oomycide Oxathiapiprolin Inhibits All Stages in the Asexual Life Cycle of Pseudoperonospora cubensis - Causal Agent of Cucurbit Downy Mildew
Source: PLoS One. 2015 Oct 9;10(10):e0140015. doi: 10.1371/journal.pone.0140015 (PMC4599937; doi:10.1371/journal.pone.0140015)
Supplement: S4 File — (XLSX) [file pone.0140015.s004.xlsx]

## Sheet: Sheet1
9.6.2014
	zoospore release of P cubensis 221D
	sporangia in ddw kept 1h on ice then on the bench at 24c for 2.5h count
	500 sporangia per drop of 10ul.
		motile zoospores per field x63			mean	Sd				motile zoospores per field x100
	0	700	400	300	466.667	208.167			0	466.667	208.167
	0.0001	10	5	10	8.33333	2.88675			0.0001	8.33333	2.88675
	0.001	0	0	0	0	0			0.001	0	0
	0.01	2	0	0	0.666667	1.1547			0.01	0.666667	1.1547
	0.1	0	0	0	0	0			0.1	0	0
	1	0	0	0	0	0			1	0	0
	10	0	0	0	0	0			10	0	0
12.6.2014		zoospore release of P cubensis 221D
			Per field at x100
		empty sporangia	full sporangia	cystospores
		CK				Oxa 0.0001
		30	10	18		15	80	3
		50	13	60		20	80	3
		85	9	70		21	75	10
	mean	55	10.6667	49.3333		18.6667	78.3333	5.33333
	sd	27.8388	2.08167	27.5923		3.21455	2.88675	4.04145
		empty sporangia	full sporangia	cystospores
mean	Water	55	10.6667	49.3333
	Oxa 0.0001	18.6667	78.3333	5.33333
sd	Water	27.8388	2.08167	27.5923
	Oxa 0.0001	3.21455	2.88675	4.04145
		empty	full
	Water	83	17
	Oxa 0.0001	20	80
17.6.2014
zoospore movement Lidan on slides at 24C
	10ul Oxa + 10 ul motile zoozpore suspension
				Speed, 0-3 visual estimation
				minutes
		0	10	20	30	40	50	60
	0	3	3	2	1	0.5	0.2	0
	5e-05	3	3	2	1	0	0	0
	0.0005	3	3	2	1	0	0	0
	0.005	3	3	2	1	0	0	0
	0.05	3	3	2	1	0	0	0
	0.5	3	3	1	0.5	0	0	0
	5	3	3	1	0	0	0	0
	oxa has no major impact on motility
19.10.2014
isolate 220B.
Esti Shamba used the technique of Lidan.
1 ml sporangia +0.1ml oxa of various concen.
Keep above (not in ) ice.
Look at 10ul drops after various time intervals
~ 600 sporangia per 10ul.
		1.5h						mean
	oxa final	motile zooppores		mean	SD			1.5h	3.5h	4.5h
	0	2000	800	1400	848.528		0	1400	1500	2000
	1e-05	10	1	5.5	6.36396		1e-05	5.5	60	0
	0.0001	0	3	1.5	2.12132		0.0001	1.5	20	0
	0.001	0	1	0.5	0.707107		0.001	0.5	10	0
	0.01	0	0	0	0		0.01	0	5	0
	0.1	0	0	0	0		0.1	0	1	0
	1	0	0	0	0		1	0	0	0
	10	0	0	0	0		10	0	0	0
								1.5h
		3.5h	4.5h					SD
		motile zooppores	motile zooppores					353.553
	0	1500	2000	1750	353.553			6.36396
	1e-05	60 all settling	0 all ruptured					2.12132
	0.0001	20 all settling	0 all ruptured					0.707107
	0.001	10 all settling	0 all ruptured					0
	0.01	5 all settling	0 all ruptured					0
	0.1	1 all settling	0 all ruptured					0
	1	0 all settling	0 all ruptured					0
	10	0 all settling	0 all ruptured					0
	effect on zoospore movement on slides at 22C
	10ul Oxa + 10 ul motile zoozpore suspension
		30 minutes
		motile zoospores
	0	800
	5e-05	700
	0.0005	600
	0.005	400
	0.05	400
	0.5	400
	5	200
	50	50
	Effect on zoospores release
	4.5h
		% full sporangia	% empty Sporangia
	0	10	90
	5e-05	60	40
	0.0005	65	35
	0.005	70	30
	0.05	80	20
	0.5	90	10
	5	95	5
	50	95	5
23.10.2014
zoospore release in vitro isoalte 215m 1.5h
		90 minutes
		motile zoospores
	0	2000
	0.1	0
3.11.204	0.9ml sporangia + 0.1ml oxa		1500 sporangia per drop		as aboove but wash nicely after 15 min on 8u membrane
83c		120 minutes
	per 10 ul	motile zoospores at x63				% , normalized			% inhibition
		No wash	Wash			No wash	Wash after 15 min		No wash	Wash after 15 min
	0	2000	800		0	100	100		0	0
	1e-05	20	200		1e-05	1	25		99	75
	0.0001	10	20		0.0001	0.5	4		99.5	96
	0.001	10	25		0.001	0.5	5		99.5
	0.01	6	25		0.01	0.3	5
	0.1	5	20		0.1	0.25	4
	1	1	2		1	0.05	2.5
	10	1	0		10	0.05	0
