# Supplementary material for: The Novel Oomycide Oxathiapiprolin Inhibits All Stages in the Asexual Life Cycle of Pseudoperonospora cubensis - Causal Agent of Cucurbit Downy Mildew
Source: PLoS One. 2015 Oct 9;10(10):e0140015. doi: 10.1371/journal.pone.0140015 (PMC4599937; doi:10.1371/journal.pone.0140015)
Supplement: S5 File — (XLSX) [file pone.0140015.s005.xlsx]

## Sheet: Sheet1
9.9.2014
oxa curative 2 dpi on cucumber 7dpi isolate c5ssi/3
9.9.2014	6 leaf discs each 4cm diam inoc with 4 droplets of 10ul each.
16.9.2014	Discs were washed into 10 ml water and 10ul count
2dpi	oxa	sporangia										sporangia per lesion
	0	800	800	1000	700	900	800	800	828.571	95.119		33142.9	3804.76
	0.0001	30	50	40	40				40	8.16497		1600	326.599
	0.001	10	15	15	20				15	4.08248		600	163.299
	0.01	1	2	2	3	0			1.6	1.14018		64	45.607
	0.1	0	0	1	1	1			0.6	0.547723		24	21.9089
	1	0	0	0	0	0			0	0		0	0
	10	0	0	0	0	0			0	0		0	0
		mean					SD
		sporangia per lesion					sporangia per lesion
oxa		apply at 0 dpi	apply at 2 dpi			oxa	Time 0	2 dpi
	0	35000	33142.9			0	4000	3804.76
	0.0001	100	1600			0.0001	10	326.599
	0.001	0	600			0.001	0	163.299
	0.01	0	64			0.01	0	45.607
	0.1	0	24			0.1	0	21.9089
	1	0	0			1	0	0
	10	0	0			10	0	0
