# Supplementary material for: The Novel Oomycide Oxathiapiprolin Inhibits All Stages in the Asexual Life Cycle of Pseudoperonospora cubensis - Causal Agent of Cucurbit Downy Mildew
Source: PLoS One. 2015 Oct 9;10(10):e0140015. doi: 10.1371/journal.pone.0140015 (PMC4599937; doi:10.1371/journal.pone.0140015)
Supplement: S6 File — (XLSX) [file pone.0140015.s006.xlsx]

## Sheet: Sheet1
10.11.2014
	detached leaves Cuc inoc with 14E24 spain
	inoculated 25 drops 25ul each per leaf
	spray at time 0 or 1,2,3 dpi
15.11.204 read and take samples for microscopy . Take photo already in the paper. Remove half laf after cork borer.
20.11.2014 read leasion size and take photos.
												lesions size mm
			5 dpi				10 dpi					10 dpi
			lesions	Sporulation			lesions size mm						mean	SD
	0 dpi	0	25	1		0 dpi	12	12	11		0 dpi	0	11.6667	0.57735
		0.0001	0	0								0.0001	0	0
		0.001	0	0		1 dpi	0	0	0			0.001	0	0
		0.01	0	0			0	0	0			0.01	0	0
							0	0	0
	1 dpi	0	25	1							1 dpi	0	13.6667	0.57735
		0.0001	25	0		1 dpi	14	13	14			0.0001	5.66667	0.57735
		0.001	25	0			6	5	6			0.001	4.33333	0.57735
		0.01	25	0			4	5	4			0.01	2.66667	0.57735
							3	2	3
	2 dpi	0	25	1							2 dpi	0	15	1
		0.0001	25	0.5		2 dpi	15	16	14			0.0001	9	1
		0.001	25	0.5			10	8	9			0.001	4.66667	0.57735
		0.01	25	0			5	4	5			0.01	4.33333	0.57735
							4	4	5
	3 dpi	0	25	1							3 dpi	0	16	1
		0.1	25	0.75		3 dpi	15	16	17			0.1	8	1
		1	25	0.75			8	7	9			1	5.33333	0.57735
		10	25	0.5			5	5	6			10	5	1
							5	4	6
UV microscopy		10 dpi
			sporangiophores per field at x100
							mean	Sd				mean	Sd
	0 dpi	0	200	210	190	250	212.5	26.2996		0 dpi	0	212.5	26.2996
		0.0001	0	0	0	0	0	0			0.0001	0	0
		0.001	0	0	0	0	0	0			0.001	0	0
		0.01	0	0	0	0	0	0			0.01	0	0
	1 dpi	0	250	300	200	250	250	40.8248		1 dpi	0	250	40.8248
		0.0001	0	0	0	0	0	0			0.0001	0	0
		0.001	0	0	0	0	0	0			0.001	0	0
		0.01	0	0	0	0	0	0			0.01	0	0
	2 dpi	0	200	250			225	35.3553		2 dpi	0	225	35.3553
		100	100	130	70	120	105	26.4575			0.0001	105	26.4575
		0.001	70	0	60	0	32.5	37.7492			0.001	32.5	37.7492
		0.01	0	0	0	0	0	0			0.01	0	0
	3 dpi	0	200	240			220	28.2843		3 dpi	0	220	28.2843
		0.1	25	2	1	50	19.5	23.1589			0.1	19.5	23.1589
		1	20	10			15	7.07107			1	15	7.07107
		10	0	0	0	0	0	0			10	0	0
