# Supplementary material for: The Novel Oomycide Oxathiapiprolin Inhibits All Stages in the Asexual Life Cycle of Pseudoperonospora cubensis - Causal Agent of Cucurbit Downy Mildew
Source: PLoS One. 2015 Oct 9;10(10):e0140015. doi: 10.1371/journal.pone.0140015 (PMC4599937; doi:10.1371/journal.pone.0140015)
Supplement: S7 File — (XLSX) [file pone.0140015.s007.xlsx]

## Sheet: Sheet1
14.5.2014
	effcet of Oxa on sporulation of P cubensis 83C on Nad at 7 dapi
	leaves incubated at continous light for 6 days, sprayed with oxa and placed in the dark over night
	UV microscopy after calcofluor staining
											Oxa
	Oxa	Sporophores per field at x40 magnification						mean	SD			mean	SD
	0	200	200	200	130	190	125	174.167	36.3891		0	174.167	36.3891
	0.001	200	250	250	200			225	28.8675		0.001	225	28.8675
	0.01	200	200	200	250			212.5	25		0.01	212.5	25
	0.1	170	90	190	20			117.5	78.0491		0.1	117.5	78.0491
	1	40	60	45	35			45	10.8012		1	45	10.8012
	10	20	8	25	30			20.75	9.42956		10	20.75	9.42956
	100	3	5	15	15	0		7.6	6.9857		100	7.6	6.9857
