# Supplementary material for: The Novel Oomycide Oxathiapiprolin Inhibits All Stages in the Asexual Life Cycle of Pseudoperonospora cubensis - Causal Agent of Cucurbit Downy Mildew
Source: PLoS One. 2015 Oct 9;10(10):e0140015. doi: 10.1371/journal.pone.0140015 (PMC4599937; doi:10.1371/journal.pone.0140015)
Supplement: S8 File — (XLSX) [file pone.0140015.s008.xlsx]

## Sheet: Sheet1
22.5.2014
		oxa	83C cucumber
		apply oxa at 5 dpi examine sporulation at 6dpi
		oxa	sporangiophores per field at x40				mean	SD			mean	SD
		0	300	delete	200	150	216.667	76.3763		0	216.667	76.3763
		0.001	70	170	20	130	97.5	66.0177		0.001	97.5	66.0177
		0.01	1	10	30	120	40.25	54.5306		0.01	40.25	54.5306
		0.1	110	10	0	20	35	50.6623		0.1	35	50.6623
		1	10	30	0	0	10	14.1421		1	10	14.1421
		10	0	0	0	0	0	0		10	0	0
		100	0	0	0	0	0	0		100	0	0
		oxa	98P on dalorit apply at 5 dpi examine at 7dpi
			sporangiophores per field at x40								mean	SD
		0	400	500	300		400	100		0	400	100
		0.01	150	250	180	90	167.5	66.5207		0.01	167.5	66.5207
		0.1	100	180	200	40	130	73.9369		0.1	130	73.9369
		1	30	70	8		36	31.4325		1	36	31.4325
		10	20	5	3	60	22	26.4449		10	22	26.4449
		100	10	50	30	40	32.5	17.0783		100	32.5	17.0783
