# Supplementary material for: The Novel Oomycide Oxathiapiprolin Inhibits All Stages in the Asexual Life Cycle of Pseudoperonospora cubensis - Causal Agent of Cucurbit Downy Mildew
Source: PLoS One. 2015 Oct 9;10(10):e0140015. doi: 10.1371/journal.pone.0140015 (PMC4599937; doi:10.1371/journal.pone.0140015)
Supplement: S9 File — (XLSX) [file pone.0140015.s009.xlsx]

## Sheet: Sheet1
10.8.2014
oxa in intact plants
spray and inoculate 10.8.2014 3 leaf, isolate c5-ssi/3
weak infection
second inoculation 17.8.2014 isolate 215 m
24.8.2014 7dpi read
				leasins per plant				Mean	SD				Mean	SD
		0	250	130	300	200	220	220	62.849			0	220	62.849
		0.0001	250	180	150	110	100	158	60.5805			0.0001	158	60.5805
		0.001	180	120	120	70	140	126	39.7492			0.001	126	39.7492
		0.01	30	100	50	5	5	38	39.4652			0.01	38	39.4652
		0.1	60	20	10	3		23.25	25.4738			0.1	23.25	25.4738
		1	20	10	90	7		31.75	39.229			1	31.75	39.229
		10	0	0	15	0	0	3	6.7082			10	3	6.7082
		100	0	0	0	0	0	0	0			100	0	0
		0	250	130				190	84.8528
		0.0001	250	180				215	49.4975
		0.001	180	120				150	42.4264
		0.01	30	100				65	49.4975
		0.1	60	20				40	28.2843
		1	20	10				15	7.07107
		10	0	0				0	0
		100	0	0				0	0
			Mean	sd
		0	220	49.4975
		0.0001	215	49.4975
		0.001	150	42.4264
		0.01	65	49.4975
		0.1	40	28.2843
		1	15	7.07107
		10	0	0
		100	0	0
