# Supplementary material for: The Novel Oomycide Oxathiapiprolin Inhibits All Stages in the Asexual Life Cycle of Pseudoperonospora cubensis - Causal Agent of Cucurbit Downy Mildew
Source: PLoS One. 2015 Oct 9;10(10):e0140015. doi: 10.1371/journal.pone.0140015 (PMC4599937; doi:10.1371/journal.pone.0140015)
Supplement: S10 File — (XLSX) [file pone.0140015.s010.xlsx]

## Sheet: Sheet1
27.4.2014
	oxa applied to detached Nad leaves at 2dpi or 4dpi isoalte 83C
	at 7 dpi leaves washed into 10 ml water and 10ul counted
		2dpi						4dpi
	ppm Oxa	sporangia per 10 ul						sporangia per 10 ul
					mean	sd					mean	sd
	0.0001	1500	1400	1500	1466.67	57.735		2500	2600	1800	2300	435.89
	0.001	900	950	1200	1016.67	160.728		1400	1300	1100	1266.67	152.753
	0.01	250	300	350	300	50		1800	2000	2200	2000	200
	0.1	40	20	10	23.3333	15.2753		900	1000	1000	966.667	57.735
	1	5	5	5	5	0		300	250	250	266.667	28.8675
	10	0	2	0	0.666667	1.1547		40	40	20	33.3333	11.547
		2dpi	4dpi
	0	2500	2500
	0.0001	1466.67	2300
	0.001	1016.67	2000
	0.01	300	1266.67
	0.1	23.3333	966.667
	1	5	266.667
	10	0.666667	33.3333
		sd	sd
	0	70	70
	0.0001	57.735	435.89
	0.001	160.728	200
	0.01	50	152.753
	0.1	15.2753	57.735
	1	0	28.8675
	10	1.1547	11.547
